# Supplementary material for: USP5‐C‐MAF Axis Regulates Autophagy‐Dependent Neuronal Ferroptosis in Spinal Cord Injury Therapeutics
Source: CNS Neurosci Ther. 2026 Jun 11;32(6):e70854. doi: 10.1002/cns.70854 (PMC13255003; doi:10.1002/cns.70854)
Supplement: Supplementary file 2 — Table S1: Antibodies. [file CNS-32-e70854-s002.xlsx]

## Sheet: Sheet1
Supplementary Table 1. Antibodies used in this study
Antibody	Dilution Ratio	Catalog Number	Manufacturer
anti-USP5	1:1000	ab154170	Abcam
anti-c-MAF	1:1000	26745S	Cell Signaling Technology
anti-ACSL4	1:1000	ab155282	Abcam
anti-FTH1	1:1000	3998S	Cell Signaling Technology
anti-FGPX4	1:1000	52455S	Cell Signaling Technology
anti-LC3B	1:1000	2775S	Cell Signaling Technology
anti-ATG7	1:1000	8558T	Cell Signaling Technology
anti-ATG5	1:1000	12994T	Cell Signaling Technology
anti-Beclin-1	1:1000	ab62557	Abcam
anri-p62	1:1000	ab109012	Abcam
GAPDH	1:5000	2118S	Cell Signaling Technology
